# Supplementary material for: Prolactin-Induced Protein (PIP) Regulates Proliferation of Luminal A Type Breast Cancer Cells in an Estrogen-Independent Manner
Source: PLoS One. 2013 Jun 3;8(6):e62361. doi: 10.1371/journal.pone.0062361 (PMC3670933; doi:10.1371/journal.pone.0062361)
Supplement: Table S2 — Dox regulated at D1 or D2. (XLS) [file pone.0062361.s003.xls]

## Sheet:  commen genes between D1 and
Column #	Column ID	SYMBOL	p-value(Dox D1 vs. Ctl D1)	Fold-Change(Dox D1 vs. Ctl D1)	Column #	p-value(Dox D2 vs. Ctl D2)	Fold-Change(Dox D2 vs. Ctl D2)
30145	SHISA2	SHISA2	1.95e-05	-3.48288	30145	1.5e-05	-3.64535						This gene inhibits FGF and Wnt signalling
12362	IGFBP5	IGFBP5	3.66e-06	-3.44104	12362	2.83e-05	-2.55616
29951	SERPINA6	SERPINA6	0.000162879	-3.09464	29951	0.0001	-3.35959
13710	LIN28	LIN28	0.00012785	-2.81695	13710	0.000141585	-2.77469
12531	INHBB	INHBB	7.67e-08	-2.59288	12531	4.36e-06	-1.75833
288	ACOX2	ACOX2	4.98e-05	-2.58221	288	5.62e-06	-3.58298
6661	FBXO32	FBXO32	1.01e-06	-2.52402	6661	5.39e-06	-2.10217
6826	FJX1	FJX1	0.000161087	-2.45607	6826	0.000597555	-2.09323
24414	MGC87042	MGC87042	0.000412208	-2.29259	24414	6.69e-05	-2.94725
29658	SASH1	SASH1	0.000148389	-2.28516	29658	0.000221276	-2.18077
32882	TRPV6	TRPV6	7.55e-05	-2.23079	32882	1.83e-05	-2.65417
28069	PRAGMIN	PRAGMIN	0.000183267	-2.21521	28069	0.000106474	-2.36357
30306	SLC1A5	SLC1A5	0.000945888	-2.21242	30306	8.93e-05	-3.09489
27545	PIP	PIP	1.92e-05	-2.2108	27545	2.15e-07	-4.18739
31213	SPDEF	SPDEF	3.81e-06	-2.20912	31213	2.8e-05	-1.833
26385	OKL38	OKL38	0.00055841	-2.16304	26385	0.0046597	-1.71999
25475	MYB	MYB	0.000213718	-2.16058	25475	0.000514677	-1.96468
6949	FLJ23152	FLJ23152	8.5e-05	-2.1542	6949	0.00022559	-1.94761
27190	PCP4	PCP4	0.000197077	-2.14262	27190	0.000211017	-2.12642
12282	IER3	IER3	4.1e-08	-2.11773	12282	2.65e-07	-1.80594
26399	OLR1	OLR1	4.76e-05	-2.11105	26399	0.000136845	-1.90313
32046	TGFB3	TGFB3	0.00173541	-2.10549	32046	0.000839785	-2.3101
5997	EPHA4	EPHA4	3.53e-05	-2.1036	5997	5.47e-06	-2.60471
3138	CABLES1	CABLES1	9.53e-05	-2.07804	3138	0.000147747	-1.98739
32589	TNNI2	TNNI2	9.69e-06	-2.07604	32589	5.1e-05	-1.78972
29166	RND3	RND3	6.24e-05	-2.06846	29166	1.15e-05	-2.50088
4118	CLDN1	CLDN1	0.000863129	-2.06721	4118	2.42e-05	-3.39188
25484	MYC	MYC	0.000333783	-2.03574	25484	0.000228518	-2.12121
23140	LOC729779	LOC729779	0.000195336	-2.03538	23140	5.31e-06	-3.22359
28193	PRLR	PRLR	0.000454888	-2.01594	28193	0.000787371	-1.90426
12768	JUN	JUN	0.00012968	-2.00852	12768	3.8e-05	-2.29131
176	ABCC11	ABCC11	7.19e-05	-2.00523	176	4.13e-06	-2.79118
5315	DKFZP761P0423	DKFZp761P0423	0.000763816	-1.99644	5315	0.000917943	-1.95739
31136	SOX9	SOX9	0.000107033	-1.99384	31136	0.000164709	-1.91273
13348	KRT23	KRT23	2.29e-05	-1.98908	13348	4.78e-05	-1.86107
32557	TNFRSF21	TNFRSF21	0.000315625	-1.97373	32557	8.52e-05	-2.27618
27453	PHLDA1	PHLDA1	4.26e-05	-1.95991	27453	0.000448211	-1.61413
1421	AZGP1	AZGP1	0.00026945	-1.9588	1421	0.000574526	-1.82149
33015	TTF2	TTF2	0.000455503	-1.95632	33015	0.00816031	-1.50894
6479	FAM65C	FAM65C	0.000632904	-1.93392	6479	0.00138666	-1.79005
30565	SLC7A1	SLC7A1	0.000451997	-1.93168	30565	5.96e-06	-3.35295
1828	C10ORF2	C10orf2	0.000119491	-1.92163	1828	0.00207468	-1.52339
34073	ZFP36L2	ZFP36L2	0.000237863	-1.90807	34073	0.00117124	-1.6581
29195	RNF144B	RNF144B	9.33e-05	-1.8965	29195	0.000337619	-1.6999
1055	ARHGDIB	ARHGDIB	0.000440736	-1.88804	1055	4.63e-05	-2.41224
29598	S100P	S100P	1e-06	-1.87853	29598	4.99e-07	-1.994
28519	PUS1	PUS1	0.000142595	-1.87321	28519	0.000501683	-1.68335
1868	C10ORF81	C10orf81	0.000357675	-1.8588	1868	0.000596949	-1.77429
1616	BHLHB2	BHLHB2	0.000544214	-1.85525	1616	0.0017648	-1.66904
5280	DKC1	DKC1	0.000789851	-1.84783	5280	0.0077719	-1.51251
29891	SEMA6A	SEMA6A	0.00171862	-1.83645	29891	0.0138567	-1.51154
7899	GNG11	GNG11	0.000206189	-1.8319	7899	5.95e-05	-2.06106
15846	LOC100134304	LOC100134304	0.00193285	-1.83009	15846	0.00188146	-1.8351
33775	WIPI1	WIPI1	0.000767505	-1.82432	33775	0.00606357	-1.52636
9725	HS.388347		0.00205916	-1.82032	9725	0.00232575	-1.7982
30573	SLC7A5	SLC7A5	0.000332649	-1.81276	30573	1.71e-05	-2.47428
27362	PFKFB3	PFKFB3	0.00260163	-1.80443	27362	0.00328996	-1.76233
1928	C11ORF82	C11orf82	0.000203445	-1.80059	1928	0.00144264	-1.54475
28316	PSAT1	PSAT1	0.000364131	-1.80047	28316	9.26e-07	-3.80374
13480	KYNU	KYNU	0.00110216	-1.7933	13480	7.65e-05	-2.38776
1224	ASNS	ASNS	0.00095305	-1.7882	1224	8.18e-07	-4.74402
33501	VAV3	VAV3	0.00237323	-1.78453	33501	0.0111146	-1.54504
530	AGR3	AGR3	0.000774986	-1.78401	530	0.00197563	-1.64443
32837	TRIP13	TRIP13	0.00177483	-1.77769	32837	0.00531074	-1.60784
3113	C9ORF91	C9orf91	0.00357941	-1.77347	3113	0.00118336	-1.99495
31853	TBL1XR1	TBL1XR1	0.00403855	-1.77046	31853	0.00293995	-1.82978
32646	TOR3A	TOR3A	0.000919725	-1.76761	32646	0.00524069	-1.5275
25388	MTHFD1L	MTHFD1L	0.000348149	-1.75214	25388	2.33e-05	-2.28044
3051	C9ORF140	C9orf140	0.00150714	-1.73067	3051	0.000944925	-1.80665
34220	ZNF239	ZNF239	0.00414996	-1.73029	34220	0.0101891	-1.5877
4377	COMTD1	COMTD1	0.000964374	-1.72604	4377	0.000340749	-1.8981
5627	DUSP5	DUSP5	0.000529861	-1.72541	5627	0.000532065	-1.72481
25365	MT2A	MT2A	0.000818181	-1.72434	25365	0.000527842	-1.79183
14143	LOC100129104	LOC100129104	3.32e-05	-1.71822	14143	2.77e-05	-1.74208
8508	HEY2	HEY2	0.00167457	-1.71539	8508	9.61e-05	-2.30137
13302	KNTC1	KNTC1	0.00779092	-1.71225	13302	0.0197094	-1.55798
25074	MLPH	MLPH	2.12e-05	-1.69687	25074	0.000113303	-1.5199
3617	CD24	CD24	0.000133522	-1.69534	3617	0.00041816	-1.56215
5346	DLL1	DLL1	0.00110642	-1.69473	5346	0.00188966	-1.6213
15535	LOC100133489	LOC100133489	0.000706342	-1.69124	15535	0.00147885	-1.59507
26370	ODZ3	ODZ3	0.00167832	-1.68227	26370	0.00553295	-1.52526
26175	NRIP1	NRIP1	0.00349244	-1.67238	26175	0.00407022	-1.64938
3832	CEBPB	CEBPB	0.000595187	-1.65295	3832	9.28e-06	-2.47934
12542	INPP4B	INPP4B	0.0113916	-1.64633	12542	0.0131058	-1.62303
6532	FAM84B	FAM84B	0.00137644	-1.64526	6532	0.00016955	-1.98621
30252	SLC11A2	SLC11A2	0.0111191	-1.64303	30252	0.0259119	-1.51061
33746	WEE1	WEE1	0.0105409	-1.63895	33746	0.00458408	-1.78508
23759	LRRN3	LRRN3	0.00116663	-1.63817	23759	0.00156747	-1.6006
1072	ARHGEF6	ARHGEF6	0.00791932	-1.6301	1072	0.0017222	-1.89981
32757	TRIB1	TRIB1	0.00337215	-1.6274	32757	0.000711325	-1.87706
29948	SERPINA3	SERPINA3	0.000325514	-1.62118	29948	2.16e-05	-2.03446
4089	CKAP2L	CKAP2L	0.00042545	-1.60705	4089	0.000273599	-1.66009
7472	FZD4	FZD4	0.0047836	-1.60659	7472	0.00497428	-1.60116
26932	P8	P8	0.000135258	-1.60651	26932	3.96e-07	-2.82708
2977	C7ORF68	C7orf68	0.00282136	-1.60229	2977	0.000409029	-1.9028
12759	JPH1	JPH1	0.00283524	-1.59817	12759	0.00399461	-1.55483
747	ANGPT1	ANGPT1	0.000831983	-1.59207	747	4.43e-05	-2.04463
30499	SLC3A2	SLC3A2	0.000361241	-1.59014	30499	3.21e-06	-2.44557
9797	HS.434957		0.0097256	-1.58231	9797	0.00630475	-1.6474
1497	BARD1	BARD1	0.016632	-1.58153	1497	0.00478683	-1.79848
16727	LOC388796	LOC388796	0.00192595	-1.58143	16727	0.000559297	-1.74846
28147	PRIM1	PRIM1	0.00246255	-1.57697	28147	0.000282644	-1.8999
31407	ST3GAL1	ST3GAL1	0.000221923	-1.57651	31407	5.52e-05	-1.74292
31476	STEAP1	STEAP1	4.78e-05	-1.57504	31476	9.5e-06	-1.76206
26977	PAK1IP1	PAK1IP1	0.00124377	-1.57451	26977	0.00151952	-1.5517
2297	C19ORF48	C19orf48	9.78e-05	-1.57404	2297	0.000118032	-1.55526
13219	KLF6	KLF6	0.000284312	-1.57363	13219	4.8e-06	-2.22506
28886	RCAN1	RCAN1	0.00126031	-1.57002	28886	6.31e-05	-2.02518
6526	FAM83D	FAM83D	0.0100651	-1.56422	6526	0.00381476	-1.71148
24081	MATN3	MATN3	0.0001566	-1.56006	24081	2.41e-05	-1.78331
23617	LPAR1	LPAR1	0.000246463	-1.5591	23617	0.000265987	-1.55135
831	ANKRD57	ANKRD57	0.0021315	-1.55707	831	0.00193573	-1.56838
33886	YARS	YARS	0.0104321	-1.54246	33886	0.000237397	-2.26663
9450	HS.25892		0.000510229	-1.5383	9450	0.000470923	-1.54649
5208	DHCR24	DHCR24	0.00447148	-1.53608	5208	0.00549064	-1.51188
28542	PXK	PXK	0.00412758	-1.53304	28542	0.00152368	-1.66026
9429	HS.25318		0.019955	-1.53051	9429	0.014392	-1.5795
12718	ITPRIPL2	ITPRIPL2	0.010628	-1.52918	12718	0.000750168	-1.96611
5942	ENC1	ENC1	0.0151996	-1.52417	5942	0.00858237	-1.60615
26308	NUPR1	NUPR1	0.00237928	-1.52408	26308	3.3e-06	-2.98409
30734	SNHG1	SNHG1	0.00166057	-1.51948	30734	1.94e-05	-2.23882
8822	HRASLS3	HRASLS3	5.47e-05	-1.51807	8822	7.54e-06	-1.72806
25389	MTHFD2	MTHFD2	0.00440613	-1.51544	25389	5.32e-05	-2.28167
23658	LRIG1	LRIG1	0.0100042	-1.51015	23658	0.00329952	-1.66094
7710	GFRA1	GFRA1	0.000747113	-1.50987	7710	0.000537768	-1.54276
28428	PTGER4	PTGER4	0.0138117	-1.50682	28428	0.0030632	-1.72696
33530	VGF	VGF	0.00132985	-1.5062	33530	3.95e-05	-1.99408
3835	CEBPG	CEBPG	0.00535392	-1.50467	3835	5.37e-05	-2.3143
529	AGR2	AGR2	0.0169094	-1.50415	529	0.000389066	-2.20878
34391	ZNF503	ZNF503	0.00110357	-1.50367	34391	3.69e-05	-1.96019
8327	H19	H19	0.000864475	-1.50066	8327	2.9e-05	-1.9463
6436	FAM44B	FAM44B	0.00756646	-1.50041	6436	0.00472598	-1.55772
13233	KLHDC9	KLHDC9	0.000560341	1.50002	13233	0.000355188	1.54431
15570	LOC100133583	LOC100133583	0.00010559	1.50182	15570	3.19e-06	1.92605
5181	DFNA5	DFNA5	0.00194443	1.50238	5181	0.000764501	1.60555
28304	PRSS8	PRSS8	0.00919204	1.50559	28304	0.00496568	1.58433
28943	REM2	REM2	0.000506043	1.50747	28943	0.000161507	1.62656
29160	RNASEK	RNASEK	0.00624216	1.50813	29160	0.00186312	1.66342
12187	HSPC047	HSPC047	0.00624537	1.5093	12187	0.00571103	1.51985
8242	GSTT2B	GSTT2B	0.0101119	1.51063	8242	0.000545559	1.97978
25955	NKD2	NKD2	0.00655159	1.51267	25955	0.0027312	1.6238
27344	PEX19	PEX19	0.0453393	1.51403	27344	0.0143812	1.72478
7432	FUCA1	FUCA1	0.00673203	1.51427	7432	0.000858393	1.80613
25646	NAT14	NAT14	0.015691	1.51676	25646	0.00110342	1.96715
5269	DIRC2	DIRC2	0.00455905	1.51711	5269	0.00232139	1.5989
14285	LOC100129550	LOC100129550	0.000194137	1.51876	14285	1.77e-05	1.79489
5345	DLK2	DLK2	0.000393464	1.51931	5345	0.000113656	1.65189
8617	HIST2H2AC	HIST2H2AC	0.000537643	1.52132	8617	5.61e-06	2.22135
7167	FLJ44124	FLJ44124	0.0364582	1.52397	7167	0.0406465	-1.50622
1672	BMS1P5	BMS1P5	0.0437211	1.53223	1672	0.00590524	-1.94048
7803	GLCE	GLCE	0.00663547	1.53283	7803	0.00157848	1.73339
27042	PARP4	PARP4	0.00684601	1.53356	27042	0.00507537	1.57185
1417	AXIN2	AXIN2	0.00176209	1.53564	1417	0.000439046	1.70683
33493	VASH1	VASH1	0.00722686	1.53813	33493	0.00119777	1.80329
568	AIP	AIP	0.00224165	1.54099	568	0.00277649	1.51719
2561	C21ORF122	C21orf122	0.00171414	1.54119	2561	0.000667782	1.65397
13494	LAGE3	LAGE3	0.000540921	1.54127	13494	9.96e-06	2.14457
33088	TUBB4	TUBB4	0.000240411	1.5427	33088	3.18e-05	1.78218
3178	CADM4	CADM4	0.00390429	1.54391	3178	0.000411917	1.87177
8132	GPX3	GPX3	0.00391252	1.54409	8132	2.88e-05	2.50622
263	ACCS	ACCS	0.0179376	1.54646	263	0.00816373	1.67053
931	APH1B	APH1B	0.00184288	1.55075	931	0.00165937	1.56277
651	ALG1L	ALG1L	9.13e-06	1.55412	651	1.13e-05	1.5351
25350	MSX1	MSX1	0.0012116	1.55554	25350	0.000941899	1.58411
8227	GSTA4	GSTA4	0.0035426	1.5584	8227	0.000606637	1.80976
24167	MDP1	MDP1	0.00480337	1.56705	24167	0.00146818	1.73538
4717	CTSF	CTSF	0.0122488	1.56908	4717	0.000485321	2.20253
12645	ISG15	ISG15	0.00496961	1.56948	12645	6.01e-06	3.42207
26311	NUTF2	NUTF2	0.000244185	1.57179	26311	1.91e-05	1.91142
34044	ZDHHC8	ZDHHC8	4.3e-05	1.5728	34044	4.01e-06	1.86656
17154	LOC401115	LOC401115	0.00167189	1.57394	17154	1.84e-05	2.41323
2921	C6ORF64	C6orf64	0.00844133	1.57404	2921	0.00189439	1.81079
26906	P2RX2	P2RX2	0.0016452	1.57673	26906	0.000330572	1.79617
32592	TNNT1	TNNT1	0.0175091	1.58179	32592	0.0173843	1.58293
29620	SALL2	SALL2	0.000382675	1.58208	29620	0.000309764	1.60563
21285	LOC651575	LOC651575	0.0188019	1.58209	21285	0.0127182	1.64707
4750	CUTL1	CUTL1	0.0136062	1.58568	4750	0.00476159	1.76123
33913	YPEL5	YPEL5	0.00399497	1.58868	33913	0.0026175	1.64638
11559	HS.571661		3.78e-05	1.59187	11559	1.52e-05	1.69312
32047	TGFBI	TGFBI	0.000140743	1.59269	32047	0.000207583	1.55247
2811	C5ORF32	C5orf32	0.00687961	1.5945	2811	0.00249283	1.75122
4097	CKMT2	CKMT2	0.00157343	1.59623	4097	0.000392377	1.78936
31537	STUB1	STUB1	0.00154568	1.59695	31537	0.000324904	1.81742
24002	MAP4K1	MAP4K1	0.000144626	1.59798	24002	2.46e-06	2.26643
28716	RALGPS1	RALGPS1	0.00775012	1.60017	28716	0.00475133	1.67436
28037	PPP2R5B	PPP2R5B	1.63e-05	1.60484	28037	8.92e-06	1.67042
30501	SLC41A1	SLC41A1	0.0022784	1.60623	30501	0.00128142	1.68438
33722	WDR72	WDR72	0.00306757	1.60632	33722	0.00659522	1.51038
30107	SH3BGRL3	SH3BGRL3	9.12e-06	1.60798	30107	2.69e-07	2.12477
3545	CCNDBP1	CCNDBP1	0.0017084	1.61035	3545	0.0006955	1.73401
26081	NOXO1	NOXO1	0.000809756	1.61362	26081	5.93e-05	2.02114
13232	KLHDC8B	KLHDC8B	0.000254123	1.61472	13232	4.51e-05	1.84702
26998	PANX2	PANX2	0.000642887	1.61536	26998	0.00152829	1.51841
33642	WBP1	WBP1	0.00199693	1.62302	33642	0.00100659	1.719
25078	MLXIPL	MLXIPL	0.00189479	1.62501	25078	0.00131897	1.67432
7422	FTL	FTL	0.000315443	1.62761	7422	0.000350058	1.61539
25401	MTMR11	MTMR11	0.00761969	1.62771	25401	0.00162343	1.89896
5247	DHX58	DHX58	0.00223895	1.62909	5247	0.000112006	2.16894
3206	CAMK1	CAMK1	0.00063733	1.63018	3206	0.00042621	1.68167
12707	ITM2C	ITM2C	0.000111899	1.6327	12707	2.87e-06	2.24377
28284	PRRT3	PRRT3	0.013553	1.63426	28284	0.0205469	1.56611
3379	CCDC126	CCDC126	0.00359837	1.63781	3379	0.00433197	1.61161
7277	FNBP1	FNBP1	0.00980445	1.63949	7277	0.0234408	1.50672
12625	IRF7	IRF7	0.000492979	1.64638	12625	6.21e-05	1.96316
28275	PRR7	PRR7	0.000294811	1.64833	28275	0.000177854	1.71321
27608	PLA2G10	PLA2G10	0.00136511	1.65719	27608	0.00112578	1.68395
13526	LARP6	LARP6	0.000145804	1.65806	13526	6.6e-05	1.76131
30104	SH3BGR	SH3BGR	0.000705923	1.65845	30104	0.000545543	1.69296
7953	GOLT1A	GOLT1A	0.00291177	1.66201	7953	0.00393012	1.61908
7815	GLIPR2	GLIPR2	0.000747347	1.66262	7815	0.000632365	1.68505
33584	VPS37D	VPS37D	0.00130757	1.6652	33584	0.00057425	1.7875
25726	NCRNA00085	NCRNA00085	0.000521095	1.66863	25726	0.000205192	1.8016
25342	MSRB3	MSRB3	0.000160252	1.67001	25342	7.34e-05	1.77428
216	ABHD8	ABHD8	9.81e-05	1.67461	216	0.000202647	1.59097
2471	C1QL4	C1QL4	0.000464395	1.67616	2471	0.000869513	1.5978
7991	GPER	GPER	0.000225891	1.6796	7991	0.000123335	1.76159
31378	SSPO	SSPO	0.00317654	1.68048	31378	0.00324363	1.67729
23986	MAP3K12	MAP3K12	0.000890603	1.68795	23986	0.00255081	1.55315
30379	SLC25A42	SLC25A42	0.00104512	1.68989	30379	0.00032337	1.87548
33622	VWA5A	VWA5A	3.53e-05	1.69488	33622	5.32e-05	1.64617
3417	CCDC24	CCDC24	0.0011126	1.69584	3417	0.000488776	1.82351
23571	LOC88523	LOC88523	0.00366629	1.69641	23571	0.00973078	1.55254
25977	NLGN2	NLGN2	0.00606319	1.69833	25977	0.00124793	2.00742
27542	PINK1	PINK1	0.00138161	1.69918	27542	0.00106555	1.73826
8639	HLA-A	HLA-A	0.00350131	1.69922	8639	0.000454467	2.09474
1545	BCHE	BCHE	0.00329791	1.69967	1545	0.00035076	2.14098
5415	DNAJC12	DNAJC12	6.19e-05	1.70184	5415	0.000199267	1.56799
33911	YPEL3	YPEL3	0.000292516	1.70205	33911	1.3e-05	2.28149
7651	GCHFR	GCHFR	0.000605391	1.70283	7651	4.97e-05	2.15268
3416	CCDC23	CCDC23	0.00104114	1.70381	3416	0.000855637	1.73281
3868	CENPT	CENPT	0.00395746	1.70604	3868	0.000147336	2.45887
5901	ELOVL4	ELOVL4	0.000918753	1.71009	5901	0.000669579	1.75748
17397	LOC440585	LOC440585	0.000503883	1.71059	17397	0.000671256	1.6713
30208	SIRT4	SIRT4	0.000352479	1.71226	30208	0.000146952	1.84366
27683	PLEKHB1	PLEKHB1	0.00063113	1.72389	27683	1.12e-06	3.71736
29292	ROBO3	ROBO3	0.00210328	1.72439	29292	0.0068856	1.5538
32936	TSPAN31	TSPAN31	0.00358819	1.72445	32936	0.00833258	1.59342
12669	ITGA3	ITGA3	0.00203707	1.73156	12669	0.00162633	1.76833
8615	HIST2H2AA4	HIST2H2AA4	0.0001465	1.73623	8615	3.38e-05	1.97091
761	ANKDD1A	ANKDD1A	0.000402247	1.74283	761	4.77e-05	2.12975
10022	HS.505676		0.00021854	1.75815	10022	8.88e-06	2.41578
28924	REEP2	REEP2	2.54e-05	1.7629	28924	2.08e-05	1.7909
10167	HS.532698		0.00215455	1.76313	10167	0.00156575	1.81871
2703	C3ORF15	C3orf15	0.000204912	1.77228	2703	3.58e-05	2.08161
3603	CD19	CD19	0.000104872	1.77641	3603	7.52e-06	2.28374
23161	LOC729843	LOC729843	0.00121492	1.77828	23161	0.000246994	2.08708
25068	MLLT11	MLLT11	0.00147087	1.78061	25068	0.000204437	2.18631
14759	LOC100131138	LOC100131138	0.00130956	1.78338	14759	0.00133934	1.77962
8614	HIST2H2AA3	HIST2H2AA3	0.000222019	1.78761	8614	2.65e-05	2.19166
28608	RAB26	RAB26	0.000970703	1.79231	28608	0.00111068	1.77015
12291	IFI27L2	IFI27L2	6.84e-05	1.80658	12291	1.32e-05	2.10017
12405	IL11RA	IL11RA	6.59e-05	1.81003	12405	1.28e-06	2.7419
4351	COL6A1	COL6A1	9.7e-05	1.81257	4351	1.46e-05	2.16675
25463	MVP	MVP	0.000114121	1.81266	25463	3.04e-06	2.65266
25343	MST1	MST1	0.00249906	1.81377	25343	0.00311362	1.77389
30319	SLC22A17	SLC22A17	0.000183101	1.81786	30319	1.52e-06	3.15723
29797	SDCBP	SDCBP	0.0015662	1.81994	29797	0.0124055	1.50708
25341	MSRB2	MSRB2	0.00109628	1.82202	25341	0.000150601	2.24967
5929	EMP3	EMP3	0.000668406	1.82631	5929	6.78e-05	2.32453
572	AK1	AK1	0.00206364	1.83418	572	0.00394285	1.71965
25468	MXD4	MXD4	0.000625612	1.83562	25468	0.000980745	1.76116
2160	C16ORF7	C16orf7	0.000116128	1.8393	2160	6.85e-05	1.92867
8405	HCFC1R1	HCFC1R1	0.000118385	1.84443	8405	1.66e-05	2.2358
1215	ASGR1	ASGR1	3.35e-05	1.84609	1215	7.52e-05	1.72921
14443	LOC100130093	LOC100130093	0.00039592	1.84626	14443	0.000150489	2.02858
26277	NUDT9	NUDT9	0.000207075	1.86192	26277	8.59e-05	2.0252
7906	GNG7	GNG7	0.000243414	1.87234	7906	0.000300515	1.83655
3063	C9ORF169	C9orf169	0.000346029	1.88259	3063	1.58e-05	2.66413
12627	IRF9	IRF9	0.014323	1.88532	12627	0.00129202	2.67663
9355	HS.211743		1.58e-05	1.88737	9355	0.000133529	1.60311
23740	LRRC69	LRRC69	9.14e-05	1.88932	23740	0.000945176	1.56641
5800	EHHADH	EHHADH	0.00107184	1.89938	5800	0.00172799	1.81023
6746	FEZ1	FEZ1	0.000204473	1.90738	6746	0.000647604	1.72088
17016	LOC392437	LOC392437	0.0012602	1.91099	17016	0.00773895	1.60092
4395	COQ10A	COQ10A	2.66e-05	1.91162	4395	0.000188084	1.63509
1858	C10ORF65	C10orf65	0.000120781	1.91831	1858	0.000174141	1.85503
209	ABHD15	ABHD15	0.00250587	1.91973	209	0.0218982	1.53295
5959	ENPP4	ENPP4	0.000865332	1.93754	5959	0.000404306	2.10418
28142	PRIC285	PRIC285	0.000940489	1.96238	28142	0.000152073	2.42976
963	APOE	APOE	2.32e-05	1.98675	963	2.16e-06	2.56705
5772	EFNB3	EFNB3	0.000268308	1.9871	5772	5.36e-05	2.37617
5757	EFEMP2	EFEMP2	7.22e-05	1.98798	5757	9.37e-06	2.48276
7395	FSCN1	FSCN1	0.000222033	2.01647	7395	9.53e-05	2.20908
7341	FOXO4	FOXO4	3.6e-05	2.01763	7341	1.98e-05	2.14254
21435	LOC652097	LOC652097	0.000437911	2.0308	21435	0.000118734	2.35992
8640	HLA-A29.1	HLA-A29.1	0.000204176	2.03851	8640	8.84e-05	2.2333
11533	HS.571151		0.000665544	2.04827	11533	0.000722807	2.02958
33368	UPK1A	UPK1A	3.35e-05	2.06051	33368	8.32e-06	2.39484
3120	CA11	CA11	3.51e-05	2.07039	3120	6.26e-05	1.95698
1735	BRSK1	BRSK1	0.000147705	2.07283	1735	9.83e-05	2.16573
21613	LOC652541	LOC652541	0.000956656	2.10646	21613	0.0113826	1.61545
8053	GPR162	GPR162	6.27e-05	2.11668	8053	1.42e-05	2.51002
7830	GLRX	GLRX	0.000152731	2.13553	7830	0.000385693	1.93812
4116	CLCNKA	CLCNKA	2.78e-05	2.1515	4116	5.27e-06	2.60915
604	AKR1C3	AKR1C3	2.99e-06	2.16053	604	7.6e-06	1.97524
12298	IFIT1	IFIT1	0.000110961	2.16055	12298	4.37e-06	3.31967
27377	PGAM2	PGAM2	1.81e-05	2.1657	27377	9.83e-07	3.1179
24276	MFGE8	MFGE8	1.66e-05	2.24633	24276	1.04e-06	3.2184
3240	CAPN5	CAPN5	3.22e-05	2.266	3240	3.77e-05	2.2262
12127	HSD17B11	HSD17B11	3.12e-06	2.3012	12127	2.94e-06	2.31613
7577	GALNTL1	GALNTL1	1.44e-05	2.31426	7577	5.69e-07	3.61538
524	AGPAT4	AGPAT4	2.89e-06	2.32474	524	2.42e-06	2.37135
6812	FIG4	FIG4	5.5e-05	2.32794	6812	7.71e-05	2.23878
385	ADAM9	ADAM9	0.000600498	2.41155	385	0.000153267	2.9427
33969	ZBTB46	ZBTB46	1.37e-05	2.56463	33969	1.28e-05	2.58616
8644	HLA-DMB	HLA-DMB	5.45e-05	2.57651	8644	9.23e-05	2.40816
30623	SLITRK5	SLITRK5	0.000128107	2.65421	30623	0.000747662	2.11654
8423	HCP5	HCP5	1.84e-05	2.96004	8423	1.1e-06	4.84344
30372	SLC25A36	SLC25A36	0.000139335	3.1056	30372	0.000139403	3.10535
26898	OXR1	OXR1	1.59e-05	3.11291	26898	5.77e-05	2.5878
33087	TUBB3	TUBB3	2.69e-05	3.35923	33087	1.75e-05	3.61471
32428	TMEM44	TMEM44	7.87e-06	3.51393	32428	7.52e-06	3.54133
8683	HMGCL	HMGCL	1.48e-07	5.30015	8683	2.71e-07	4.67564

## Sheet: Exclusive D1 
Column #	Column ID	p-value(Dox D1 vs. Ctl D1)	Fold-Change(Dox D1 vs. Ctl D1)
24140	MCM5	8.15e-05	-2.3158
29485	RRM2	0.000491272	-2.28341
31339	SRM	0.000252058	-2.25437
5674	E2F2	0.000101046	-2.23702
27685	PLEKHF1	7.36e-06	-2.19779
4766	CXCL12	5.7e-05	-2.13547
31475	STC2	0.000945028	-2.09356
33318	UHRF1	0.00104948	-2.04758
2437	C1ORF64	6.96e-05	-2.00595
24139	MCM4	0.00174962	-1.98496
26047	NOLC1	0.00194531	-1.92832
4237	CMTM7	0.000316788	-1.92284
7244	FLNB	0.000618688	-1.91736
27597	PKMYT1	3.43e-06	-1.90987
24008	MAP6D1	0.000831427	-1.90288
29792	SDC1	0.000149728	-1.87432
7759	GINS2	0.000676695	-1.87284
13328	KRT15	2.88e-05	-1.86858
23569	LOC85390	0.000707742	-1.85777
8494	HES1	3.42e-05	-1.85717
29497	RRS1	0.000216328	-1.84519
4085	CITED2	0.00677271	-1.84422
28522	PUS7	0.00429654	-1.84359
5021	DCTPP1	0.000219365	-1.83351
29356	RPL22L1	0.000239218	-1.82623
12620	IRF2BP2	0.000255885	-1.82027
24533	MIR1282	0.0414855	-1.8078
9639	HS.356079	0.000843082	-1.79762
5978	EPAS1	0.000261198	-1.79357
12866	KCNK2	0.000626833	-1.78523
2421	C1ORF41	0.000253421	-1.783
5700	ECE2	1.56e-05	-1.77273
3719	CDC45L	0.00256469	-1.75822
28055	PPRC1	0.00396425	-1.75817
31352	SRPRB	0.00101296	-1.74955
27818	POLA2	0.00564264	-1.74866
6857	FLII	0.00125045	-1.74727
12284	IER5	0.000141088	-1.74298
27759	PMM2	0.000537976	-1.74094
8633	HJURP	0.000147199	-1.74089
33612	VTCN1	0.000294744	-1.73437
8199	GRPR	0.00135858	-1.73214
27827	POLE2	0.00162876	-1.72603
23568	LOC85389	0.004479	-1.72333
12361	IGFBP4	0.00325307	-1.71943
13001	KIAA0664	0.000480781	-1.70803
12636	IRX2	0.00666295	-1.70738
12647	ISG20L1	0.000362215	-1.70715
12826	KCNF1	0.00010037	-1.70381
32776	TRIM27	0.00016338	-1.6977
32293	TMEM138	0.000321351	-1.69642
2200	C17ORF53	0.000744198	-1.6928
28757	RARRES3	0.000114037	-1.69182
32915	TSKU	0.000842814	-1.68633
2166	C16ORF75	0.00231809	-1.68595
12947	KIAA0020	0.000462591	-1.68592
29490	RRP12	0.00146786	-1.67541
5916	EMG1	0.000855731	-1.6744
23677	LRP8	0.000615777	-1.67298
4705	CTPS	0.00482103	-1.66955
27407	PGR	0.00254582	-1.6671
3731	CDCA8	0.00103127	-1.66658
32624	TOMM40	0.000684631	-1.65817
26327	NXT1	0.00269312	-1.65558
7912	GNL3	0.000578945	-1.65447
33685	WDR4	0.000415701	-1.65328
12730	JAK1	0.00941087	-1.64278
6677	FBXO5	0.00248789	-1.63973
24135	MCM2	0.00316983	-1.63564
28658	RABEP1	0.00772633	-1.63531
28972	RFC3	0.00167036	-1.63361
27714	PLK2	0.00166883	-1.63126
7601	GART	0.00132995	-1.63082
3695	CDC25A	0.000274283	-1.62925
33818	WWC3	0.0054876	-1.62806
1490	BAMBI	0.00580804	-1.62293
3485	CCDC86	0.00155762	-1.62268
3728	CDCA5	0.0006436	-1.62207
24142	MCM7	0.000849004	-1.61407
33726	WDR76	0.00455037	-1.61009
33273	UCK2	0.000989351	-1.59967
26055	NOP16	0.000938772	-1.59882
6127	EXO1	0.000389999	-1.59144
2953	C7ORF40	0.000187184	-1.59023
8711	HNRNPA1	7.14e-05	-1.58981
29782	SCUBE2	0.00037142	-1.58799
27510	PIGW	0.00653696	-1.58695
28973	RFC4	0.00317498	-1.58369
32613	TOB1	0.000324328	-1.58348
1248	ATAD3A	0.000613962	-1.58214
26376	OGFOD1	0.00312913	-1.58085
177	ABCC12	0.0029736	-1.58082
8203	GRWD1	0.014441	-1.57751
32099	THOP1	0.000996261	-1.5759
27075	PBX1	0.000158553	-1.57305
704	AMD1	0.00785751	-1.57284
32080	THBS1	0.0162395	-1.57284
24248	METTL1	0.00115077	-1.5724
13381	KRT8	0.00116225	-1.56724
28163	PRKAR1B	0.000227808	-1.56718
3547	CCNE2	0.00701597	-1.56667
32262	TMEM109	0.00540956	-1.56613
2165	C16ORF74	0.00513241	-1.56467
5354	DLX5	0.000409496	-1.56408
1208	ASCL2	0.00204005	-1.56239
34137	ZMYND19	0.00652166	-1.56117
1689	BOP1	0.00150052	-1.56035
4078	CIRH1A	0.00117919	-1.55767
10945	HS.553187	0.00336706	-1.55763
5468	DNPEP	0.00229423	-1.5574
31121	SOX13	0.00373043	-1.5565
30586	SLC9A2	0.00488742	-1.55409
2349	C1ORF128	0.00924222	-1.55246
31474	STC1	0.00733443	-1.55069
12255	ICAM3	5.74e-05	-1.54885
453	ADM	0.0170834	-1.54858
32609	TNS3	0.014966	-1.54849
27843	POLR1E	0.00245013	-1.5456
3808	CDT1	0.00563928	-1.54509
12334	IFRD2	0.0118388	-1.54252
3121	CA12	0.00415723	-1.54195
27847	POLR2D	0.00738073	-1.54141
25304	MRTO4	0.00384813	-1.54048
27400	PGM2	0.00112226	-1.54018
12189	HSPC111	0.00317631	-1.53998
6085	ESR1	0.0105054	-1.53996
5799	EHF	0.0130867	-1.53921
25160	MOSC1	0.00133356	-1.53915
33387	URB2	0.00109801	-1.53884
282	ACOT4	0.00260027	-1.53814
30196	SIPA1	0.00306295	-1.53751
2335	C1ORF112	0.00462334	-1.53699
29493	RRP7A	0.00380381	-1.53535
11521	HS.570988	0.00266334	-1.53423
8167	GRIK4	0.00123755	-1.53282
23679	LRPPRC	0.0105381	-1.53171
24126	MCEE	0.0183323	-1.53134
27826	POLE	0.00298268	-1.53093
4086	CITED4	0.00426041	-1.52925
33352	UNG	0.00153384	-1.52847
30158	SHRM	0.00260445	-1.52796
12505	IMP4	0.0020436	-1.5279
33866	XPO5	0.00449612	-1.52659
8687	HMGCS2	0.00124644	-1.52519
30406	SLC29A1	0.000194256	-1.52478
18869	LOC644330	0.00154432	-1.52167
5584	DTL	0.0101337	-1.51703
27838	POLQ	0.00739044	-1.51633
26082	NP	0.00697917	-1.51526
6803	FHL2	0.00721691	-1.51156
2355	C1ORF135	0.00198998	-1.50855
29936	SERINC2	0.00246202	-1.50786
24136	MCM3	0.00985787	-1.50778
1535	BCAR3	0.00960274	-1.50728
33462	UTP14A	0.00417235	-1.5049
26388	OLFM1	0.0156161	-1.50441
25512	MYH9	0.00897249	-1.50144
27379	PGAM5	0.000689085	-1.50097
30541	SLC5A6	0.0177061	-1.50084
6280	FAM129B	0.0143353	-1.50037
33147	TYMS	0.00123696	-1.5002
26123	NPTN	0.0139909	1.50083
26173	NRG4	0.00152681	1.50182
7192	FLJ45244	0.000543976	1.50416
32309	TMEM150A	0.00975081	1.50474
27503	PIGP	0.00592331	1.50616
17478	LOC441150	1.75e-05	1.50679
7897	GNE	0.00673669	1.50786
29918	40789	0.00270326	1.50857
20478	LOC648638	0.0166102	1.50946
20413	LOC648390	0.000371875	1.50984
2338	C1ORF115	0.0147992	1.50995
1176	AS3MT	0.0330087	1.51032
24148	MCOLN3	0.00156624	1.51038
4930	DACH1	0.00045064	1.51325
30200	SIRPA	0.00823209	1.51687
29858	SECISBP2L	0.00396792	1.5173
28247	PRPH	3.93e-05	1.51878
12403	IL10RB	0.0078917	1.52145
7533	GAGE12D	0.0445439	1.52208
23094	LOC729660	0.00640694	1.52301
29478	RRAGD	0.00400818	1.52593
28750	RAPH1	0.000817557	1.52668
28852	RBM7	0.0183097	1.52778
664	ALKBH6	0.00169455	1.5285
32590	TNNI3	0.00102367	1.52947
28283	PRRT2	0.00218611	1.52956
15068	LOC100132112	0.00496414	1.52987
16595	LOC347376	0.0493105	1.53006
23309	LOC730286	0.00945287	1.53061
9280	HS.19193	0.000840923	1.53335
3703	CDC2L6	0.00294002	1.53418
2192	C17ORF44	0.00157009	1.53488
1943	C12ORF26	0.00707489	1.5356
25290	MRPS28	0.000779398	1.55341
33810	WSB2	0.0429946	1.55404
34276	ZNF323	0.00173619	1.55404
34131	ZMYM6	0.00651056	1.55447
33828	XAGE1C	0.0251578	1.55842
232	ABTB1	0.000188224	1.55889
860	ANTXR1	0.00358111	1.56112
16490	LOC339535	0.0187263	1.56169
8956	HS.126768	0.00293991	1.56277
34209	ZNF226	0.00504937	1.56393
31496	STK3	0.0303955	1.56571
23256	LOC730102	0.00863251	1.56819
29893	SEMA6C	2.44e-05	1.56892
7245	FLNC	0.000466205	1.57056
32995	TTC33	0.00731402	1.57197
33614	VTI1B	0.0304535	1.57609
3996	CHMP4C	0.0377788	1.58129
23793	LTA4H	0.00273917	1.58212
5055	DDX17	0.0227593	1.58545
3549	CCNG1	0.0101472	1.59364
1606	BEX4	0.00368213	1.60279
32659	TP53INP1	0.00936908	1.609
16348	LOC283932	0.00282404	1.61153
2777	C4ORF33	0.0050496	1.61353
25119	MNAT1	0.0106167	1.61519
7512	GABRG2	0.000768791	1.6168
6489	FAM71E1	0.00153031	1.61716
7841	GLT8D2	0.000733336	1.62079
32663	TP53TG3	0.000308798	1.62362
5960	ENPP5	0.00628852	1.62969
4972	DBP	6.65e-05	1.63331
16395	LOC284988	0.0302222	1.63593
29662	SAT2	0.00369475	1.63839
6328	FAM162A	0.0129062	1.64116
24223	MEIS3P1	0.00633351	1.64769
29161	RNASEL	0.000496089	1.64989
12507	IMPA1	0.0260489	1.65126
25356	MT1F	0.000329879	1.65378
7547	GAGE7	0.0370578	1.65717
3077	C9ORF37	0.00449153	1.66013
447	ADI1	0.0361824	1.67055
15116	LOC100132291	0.0373593	1.67343
340	ACTR3	0.029124	1.67896
14318	LOC100129657	0.0362057	1.68504
211	ABHD3	0.00335946	1.68663
19144	LOC644919	0.000668037	1.6917
32258	TMEM106B	0.0145518	1.69221
1837	C10ORF33	0.000162869	1.71029
446	ADHFE1	0.000344933	1.71684
2587	C21ORF58	0.00272432	1.73449
16827	LOC389787	0.0333977	1.73476
14890	LOC100131572	0.00361162	1.74052
34300	ZNF358	0.00034709	1.74525
34479	ZNF608	2.2e-05	1.77478
16244	LOC202781	0.00090425	1.77628
29954	SERPINB1	0.000192405	1.78158
1608	BEXL1	1.67e-05	1.79129
28653	RAB8B	0.0020416	1.93956
7421	FTHL8	0.0151871	2.0471

## Sheet: Exclusive D2 
Column ID	Column #	p-value(Dox D2 vs. Ctl D2)	Fold-Change(Dox D2 vs. Ctl D2)
40791	29920	0.00130983	1.60025
AARS	143	0.00130466	-1.85152
ADA	357	0.000490852	1.55678
ADIPOR1	450	0.00302573	1.68571
ADM2	454	2.19e-05	-2.0401
AFF3	492	0.00104091	-1.98555
AGBL5	512	0.000668743	1.64791
AHR	550	0.0125868	-1.51181
AIRE	570	0.00369294	-1.6836
AK3	575	0.00425562	1.50549
ALCAM	621	0.0484014	-1.51926
ALDH1L2	629	0.000253405	-1.72393
ALPP	683	0.00507848	-1.88557
AMY1C	731	0.0110954	-1.76772
ANKRD30B	802	0.00895743	-1.6858
APOD	962	0.0190539	1.50882
AQP11	985	0.00109053	1.53879
ARHGAP11B	1032	0.011984	-1.50522
ARHGAP24	1042	0.00162942	1.60614
ARL16	1094	0.00872871	-1.73559
ARMC7	1121	0.00402339	1.55003
ARSJ	1165	0.000848158	-1.53946
ASPM	1231	0.00469603	-1.87765
ASXL2	1242	0.0366949	-1.55736
ATF4	1257	0.000826105	-1.82164
ATHL1	1279	0.00174831	1.51057
ATP2B4	1317	0.000866792	1.5211
ATP2C2	1319	0.00302494	-1.52523
ATP6V1D	1357	0.00158026	1.62015
ATP6V1E1	1358	0.000130035	1.6329
ATPGD1	1380	7.64e-05	1.60947
AURKB	1404	0.00140337	-1.58213
AUTS2	1406	0.0078926	-1.69409
AYP1P1	1420	0.00304502	1.52898
B3GALT4	1432	0.000512008	1.5384
B3GNT4	1442	0.00375424	1.62278
B4GALT3	1456	0.00103744	1.54448
BACE2	1466	0.0190284	-1.5814
BAD	1469	0.000104556	1.78546
BEST1	1597	9.83e-05	-1.68113
BLZF1	1651	0.0046084	-2.02861
BNIPL	1680	0.00040124	1.59932
BSCL2	1743	0.000865097	1.55477
BUB1B	1791	0.0214958	-1.5314
C10ORF26	1831	0.00878351	1.65753
C10ORF32	1836	0.00809938	1.57229
C11ORF67	1918	0.000306076	1.86235
C12ORF24	1942	9.06e-05	-1.72703
C13ORF34	2007	0.00130128	-1.82354
C14ORF132	2033	0.00520438	1.6719
C14ORF147	2042	0.00148662	1.57712
C14ORF153	2045	0.00644539	-1.80747
C14ORF85	2092	0.0224743	-1.98707
C15ORF63	2129	0.00682975	-1.82338
C16ORF33	2135	0.00133274	1.59847
C16ORF56	2149	4.85e-05	2.67646
C19ORF33	2282	6.3e-05	1.53271
C1ORF24	2414	3.13e-06	-2.99917
C1ORF53	2427	0.000315843	1.69559
C1ORF85	2450	0.00168758	1.7134
C21ORF24	2572	0.00428447	-1.92064
C21ORF55	2584	0.00625643	-1.63344
C21ORF81	2599	0.0154158	-1.53456
C2ORF69	2682	0.0153448	-1.73336
C2ORF79	2690	0.00115089	1.5382
C3ORF34	2720	0.0296155	-1.64031
C3ORF39	2725	0.0164083	1.64501
C4ORF19	2766	0.00402072	-1.72685
C4ORF48	2792	5.71e-05	1.71666
C5ORF28	2809	0.00695446	-2.19286
C5ORF33	2812	0.0229666	-1.50916
C6ORF129	2858	0.0174634	1.62229
C6ORF140	2864	0.000290189	-1.79759
C6ORF160	2876	0.0184749	-1.56612
C7ORF43	2956	0.00982792	1.54124
C7ORF59	2970	7e-05	1.51923
C8ORF34	2993	0.000726863	-1.76492
C8ORF37	2994	0.0294333	-1.56452
C8ORF45	3001	0.00145185	-2.11476
C9ORF16	3059	0.00176509	1.54014
C9ORF23	3068	0.0010994	1.50646
C9ORF80	3105	0.0255069	-1.72445
CABLES2	3139	0.00133074	1.58265
CACNB3	3163	0.000709105	1.96178
CALCOCO1	3186	7.81e-05	1.823
CALM1	3194	0.000297678	1.63833
CALR	3202	0.00292933	1.77481
CAPN9	3244	0.000413478	1.71685
CAPSL	3251	0.000342304	1.65453
CARS	3268	0.00164569	-1.61343
CATSPER2	3303	0.00812637	-1.89521
CBLN2	3320	0.000922774	1.7007
CBS	3326	3.99e-08	-3.27475
CCBE1	3348	0.00480871	-1.95278
CCBP2	3351	0.00189191	1.56593
CCDC102A	3353	0.0027658	1.6867
CCDC106	3358	0.000483127	1.65031
CCDC125	3378	0.00288625	-1.96171
CCDC127	3380	0.00789824	1.57955
CCDC151	3405	0.000235625	1.67254
CCDC28B	3422	1.98e-05	1.79622
CCDC45	3437	0.00869207	-1.59551
CCNA2	3536	0.0120355	-1.55261
CCNB1	3537	0.0152597	-1.62682
CCS	3581	0.000105079	1.6883
CD164	3599	0.0429002	-1.50399
CD164L2	3600	0.00334397	1.50724
CD44	3648	0.00107675	-1.62948
CD83	3672	0.00446055	1.54923
CD97	3680	0.00160307	1.68183
CD99L2	3682	0.00273893	1.53313
CDAN1	3685	0.011071	-1.50159
CDH15	3741	8.63e-06	1.7144
CDK5	3767	0.00586976	1.57386
CDKN2AIPNL	3788	0.00284033	-2.15297
CDKN3	3793	0.00322527	-1.53233
CDV3	3809	0.000615461	-1.66805
CENPA	3852	0.000390028	-1.72701
CENPF	3857	0.00379357	-1.72019
CENPK	3861	0.00318824	-1.563
CEP27	3885	0.00111226	-1.8314
CEP55	3888	0.00454546	-1.6852
CERCAM	3899	0.0190151	1.5587
CFB	3912	0.00157694	1.54181
CHEK1	3971	0.0030957	-1.5601
CHEK2	3972	0.000821653	-1.7848
CHMP2A	3992	3.23e-05	1.60547
CHRNB1	4029	0.000360677	1.94875
CHST15	4042	0.00453189	1.64705
CKB	4092	0.00096306	1.82305
CKMT1A	4095	0.000246527	-1.6621
CKMT1B	4096	0.00204735	-1.72913
CLIC3	4174	0.00474253	1.56472
CLIC4	4175	0.00877214	-1.56773
CLIC6	4177	0.00139346	2.08397
CNFN	4245	2.16e-05	2.15133
CNIH2	4253	2.98e-06	2.92897
CNPY4	4280	0.000942154	1.56635
CNTNAP2	4296	0.0143129	-1.58494
COBLL1	4304	0.00580342	-1.61193
COL5A1	4348	8.87e-05	1.78099
COMT	4376	0.00161925	1.59122
COX17	4419	0.000606989	1.54811
COX7B2	4437	2.62e-05	2.39522
CP110	4442	0.00926498	-1.65993
CPVL	4489	0.0016302	1.59466
CRCP	4506	0.031937	-1.57258
CREB1	4508	0.0101815	-1.66412
CREB3L4	4513	0.00959975	-1.56916
CRELD1	4521	0.000477776	1.64248
CRELD2	4522	0.00125377	1.69448
CRIPT	4534	0.000658469	1.65165
CSDA	4594	0.00829455	-1.51999
CSF2RA	4601	0.0064016	-1.67556
CSTB	4654	0.000156742	1.71092
CTSD	4715	0.00741784	-1.52049
CTXN1	4732	0.00203617	1.56751
CYB561D1	4820	0.00196875	1.6065
CYB561D2	4821	0.00151488	1.53185
CYBASC3	4832	0.00114612	1.5049
CYTH1	4913	0.00486329	1.50716
CYTH2	4914	0.00275749	1.57832
DAPP1	4951	0.00597444	-1.66336
DARS2	4954	0.00385536	-1.64991
DAZAP2	4961	0.0026116	1.50731
DBNDD1	4969	0.00266982	1.62193
DDIT3	5040	5.25e-07	-3.05419
DDIT4	5041	3.94e-05	-2.05724
DDX51	5081	0.00355047	-1.98479
DECR2	5096	0.000862649	1.59401
DEFB126	5135	0.000119242	1.66223
DGAT1	5184	0.000425459	1.74701
DGKQ	5205	0.0055599	1.63888
DHDH	5211	3.67e-05	1.62539
DHRS1	5217	0.00849852	1.55331
DHTKD1	5232	0.00228839	-1.58776
DMC1	5360	0.00462064	-2.22905
DNAJA1	5395	0.000100361	1.86206
DNAJC4	5433	0.000664958	1.58157
DNM1	5458	0.000291102	1.67596
DOK4	5489	0.000351669	1.56862
DOLK	5493	0.00192007	1.68392
DPP3	5516	0.000682837	1.55249
DPP7	5519	0.000194378	1.59861
DTWD2	5589	0.0279562	-1.62975
DUSP19	5617	0.00707344	-1.92381
DUXAP3	5641	0.00228913	-1.9854
DYNLRB1	5657	0.000424945	1.51718
ECGF1	5702	4.22e-05	1.81454
ECT2	5713	0.00567036	-2.30218
EDG4	5726	0.00892447	1.50276
EGFL7	5781	0.000279528	1.50691
EID2B	5806	0.0308203	-1.78551
EIF2AK4	5817	0.0217378	-1.69014
EIF3A	5830	0.00663293	-1.71444
EIF3CL	5833	0.00230859	-1.67633
EIF4EBP1	5853	0.00013725	-1.65541
EIF5	5861	0.000276816	-1.73353
ELMO3	5892	0.00262132	1.55948
ELOVL5	5902	0.00666189	-1.93473
EME1	5914	0.022981	-1.52344
ENDOG	5944	0.00202655	1.55814
ENTPD8	5972	0.000250897	1.53714
EPRS	6019	0.000289737	-2.07662
ERGIC3	6052	0.00315373	1.53051
EVI5L	6118	0.0048954	1.50412
EVL	6119	0.000491381	1.68382
EXOSC8	6149	0.00632744	-1.64786
F8A1	6180	0.000753381	1.56594
FAM113B	6244	7.63e-05	-2.03593
FAM115A	6247	0.0133298	-1.52497
FAM119A	6256	0.00719502	-1.64692
FAM129A	6279	7.37e-06	-2.76639
FAM131A	6284	0.0040468	1.51441
FAM164A	6332	0.000642146	-2.16182
FAM175A	6351	0.0411243	-1.87558
FAM60A	6471	0.0114419	-1.57011
FAM69B	6482	0.00123632	1.60871
FAM72D	6495	0.0137384	-1.6158
FAM73A	6496	0.0136766	-1.7095
FAM89B	6541	0.00126302	1.71423
FBP1	6620	0.000710418	1.81932
FBXO2	6650	0.0128729	1.56317
FCGRT	6706	0.000140876	1.87203
FER1L4	6736	0.000301493	1.58692
FGFRL1	6792	0.000810741	1.63612
FIS1	6822	0.00144937	1.69706
FKBP14	6829	0.00465935	-1.8961
FKSG30	6847	0.0135446	-1.73891
FLJ10916	6871	0.000872107	1.63956
FLJ20273	6916	0.0427976	-1.55431
FLJ25363	6961	0.00623188	-1.5665
FLJ36131	7048	0.00901642	-1.98453
FLJ40722	7104	0.00662718	-1.5407
FLJ46309	7224	0.00247577	-1.91468
FNDC5	7284	1.94e-05	1.53367
FOLR1	7293	0.000831378	1.90361
FOXC1	7306	0.00180227	-1.77066
FSTL3	7408	7.34e-06	1.84805
FXYD6	7462	0.00035426	1.7597
FZD2	7470	0.00103326	1.70001
FZD9	7477	0.000229574	1.92616
GABARAPL2	7493	0.00599416	1.68153
GALC	7555	0.0306295	1.51882
GARS	7600	4.6e-05	-2.42464
GATS	7623	0.000205884	1.76312
GDF15	7676	7.88e-07	-2.67832
GGA2	7716	0.00598971	1.63357
GGCT	7718	0.00253767	-1.65723
GHR	7741	0.00312363	-2.06649
GLUD1	7847	0.00261142	-1.60136
GNAI2	7879	0.00213036	1.64825
GNG10	7898	0.000534797	1.58975
GNG13	7901	2e-05	1.7341
GOT1	7961	0.00191366	-1.53627
GPC4	7985	8.49e-06	1.91288
GPR137	8030	6.49e-05	1.91808
GPSM2	8126	0.000263807	-1.63591
GPT2	8129	0.000690598	-2.1285
GRB14	8148	7.59e-05	1.74676
GRN	8195	0.000275963	1.73979
GRPEL2	8198	0.000371398	-1.85188
GSTM2	8233	0.00401252	1.51039
GSTM3	8234	0.000593843	1.82156
GSTT2	8241	0.00017575	1.95732
GTF2H5	8263	0.0018447	1.56593
HADH2	8353	0.000253274	1.61804
HAGHL	8357	0.000150341	1.70554
HCG2P7	8411	0.0126183	-1.80975
HEATR1	8453	0.00474509	-1.55897
HIATL2	8530	0.0117864	-1.92154
HIF1AN	8536	0.00824443	1.51936
HIST1H2AC	8567	0.00885446	1.50895
HIST1H2BD	8580	0.00110515	1.71843
HIST1H3H	8599	0.000272014	1.69519
HIST1H4C	8604	1.62e-05	-2.1465
HIST1H4H	8609	4.85e-05	1.87286
HIST2H2BE	8618	0.0019591	1.53486
HIST2H4A	8623	0.00246899	1.55102
HLA-DOB	8646	0.0014154	1.55759
HLA-DPA1	8647	2.75e-06	1.66621
HLA-DRB1	8655	1.65e-05	1.71767
HLA-E	8660	0.00451841	1.7053
HMGB1L1	8678	0.0395632	-1.67111
HMGB2	8679	0.00510173	-1.71003
HNRNPA2B1	8713	0.00522008	-1.57302
HNRNPH3	8723	0.0163184	-1.50833
HNRPA1L-2	8731	0.0132742	-1.6397
HNRPH3	8737	0.0124426	-1.61185
HOXB2	8770	0.00980728	-1.5243
HS.163752	9218	0.0424668	-1.68446
HS.276860	9475	0.000472402	-1.54431
HS.444329	9875	0.0029094	-2.20292
HS.535028	10186	0.024819	-1.58875
HS.542993	10532	0.00789984	-1.84047
HS.544637	10664	0.00647669	-2.05074
HS.545615	10743	0.000649958	-1.51677
HS.547277	10796	0.000149505	1.50879
HS.555252	10997	0.0035184	-1.63407
HS.568928	11443	0.00336752	1.84735
HS.573929	11633	0.000964083	1.5264
HS.576633	11739	0.0184417	1.54882
HS.582113	11945	0.00982993	-1.60176
HS.86045	12070	0.0129896	1.52927
HSD17B10	12126	0.00032617	1.5675
HSD17B7	12135	0.0102154	-1.77417
HSPA1B	12167	0.00525882	1.61702
HSPA9	12176	0.000571688	-1.8089
HSPC268	12193	0.00559548	-2.111
HYAL1	12234	0.000171738	1.50294
IARS	12247	0.000114195	-2.08352
IBTK	12250	0.0141777	-1.67872
IFI27	12289	8.1e-06	4.15405
IFI35	12293	3.86e-05	1.80017
IFI44	12294	0.000356589	2.01617
IFI6	12296	1.48e-05	1.99045
IFITM1	12303	7.62e-05	2.03661
IFITM2	12304	0.00170797	1.68517
IFITM3	12305	3.47e-06	3.05956
IFRD1	12333	0.000527768	-1.96254
IGFBP6	12363	8.25e-05	1.50613
IL10	12401	0.00204421	-1.88694
IL17RD	12424	0.0115257	-1.62473
INHBE	12533	3.17e-07	-3.43076
INPPL1	12550	0.000778755	1.63531
IRF3	12621	0.0024621	1.55573
IRX3	12637	0.00630131	-1.53177
ITGA2	12667	0.0297234	-1.51491
JOSD2	12758	0.00120729	1.72656
KBTBD11	12789	0.00394808	1.52951
KCNH6	12836	0.00219482	-1.8068
KIAA0895	13016	0.00437169	1.58385
KIAA0913	13019	0.00790972	1.59131
KIAA1324	13055	0.0104457	-1.55392
KIAA1539	13076	0.000851358	1.53077
KIAA1751	13103	0.00996112	-1.81582
KIF11	13131	0.00689045	-1.56538
KLC3	13204	4.49e-05	1.62931
KPNA2	13304	0.0115451	-1.72316
LANCL2	13515	0.00347339	1.67117
LARS	13528	0.011207	-1.65874
LASS5	13536	0.00120113	1.77312
LCN2	13583	9.62e-06	-2.05017
LDOC1	13608	0.00166563	1.55851
LETMD1	13637	0.000971959	-1.56813
LGALS3BP	13645	0.00286653	1.72568
LHX2	13674	0.00353521	1.59218
LIAS	13681	0.00114809	-1.55836
LILRB1	13693	0.00856009	-1.58994
LMCD1	13754	0.00537853	-1.66853
LMO4	13764	0.00549495	-1.55873
LMOD3	13768	0.00830992	-2.07888
LOC100008588	13777	0.0118085	-1.91109
LOC100128062	13849	0.00695881	-1.62579
LOC100128084	13857	0.0210211	-1.89025
LOC100128288	13911	0.00846527	-1.91905
LOC100128337	13929	0.0232389	-1.70904
LOC100128410	13951	0.0417281	-1.50458
LOC100128505	13971	0.00295138	-1.81003
LOC100128510	13974	0.0118979	-1.62551
LOC100128731	14031	0.000391033	1.63567
LOC100129211	14177	0.00550868	-2.20204
LOC100129267	14194	0.00162657	-1.51297
LOC100129268	14195	0.000236121	1.615
LOC100129269	14196	0.0110417	-1.64133
LOC100129362	14222	0.0133102	-1.99807
LOC100129502	14265	0.00223924	-1.98079
LOC100129585	14295	0.00157707	-1.62182
LOC100130053	14430	0.0135087	-1.82877
LOC100130168	14469	0.0114026	-1.66683
LOC100130445	14556	0.0022764	-1.64758
LOC100130516	14582	0.000553166	-2.11851
LOC100130835	14671	0.0328416	-1.65529
LOC100131205	14779	0.0474458	-1.69715
LOC100131718	14940	0.00466767	-2.21128
LOC100131801	14969	0.000417605	1.56098
LOC100131989	15030	0.0292044	-1.83229
LOC100132060	15052	0.00335792	1.59104
LOC100132139	15073	0.000567924	-1.52232
LOC100132391	15150	0.00689295	-2.37916
LOC100132528	15201	0.00553529	-1.66068
LOC100132585	15221	0.0030123	-2.46843
LOC100132673	15248	0.0265723	-1.88934
LOC100132727	15263	0.0109483	-1.77521
LOC100132740	15268	0.0281861	-1.69324
LOC100132863	15318	0.033131	-1.82839
LOC100133012	15376	0.00126441	-1.8119
LOC100133233	15456	0.0027551	-1.71487
LOC100133516	15543	0.00325572	-1.99031
LOC100133607	15583	0.00310357	-1.59556
LOC100133719	15619	0.00836927	1.55074
LOC100133772	15641	0.0168109	-1.8888
LOC100133840	15666	0.0145904	-1.63669
LOC100134159	15785	0.00118535	-1.82088
LOC100134504	15915	0.0483241	-1.56273
LOC100134868	16006	0.0357383	-1.54938
LOC100190938	16014	0.00556013	-1.81754
LOC100190986	16017	0.00438948	-1.9324
LOC255167	16279	0.00591911	-1.92758
LOC283267	16313	0.000667403	1.66576
LOC339352	16486	0.00601951	1.50533
LOC341315	16536	0.00903921	-2.16821
LOC374395	16609	0.000366105	1.54623
LOC387882	16651	0.000470261	1.66972
LOC388532	16706	0.0326807	-1.50236
LOC389396	16796	2.9e-06	-1.94242
LOC389672	16817	0.0195175	-1.54834
LOC389765	16824	0.00720909	-1.77906
LOC399900	17053	0.00683425	-1.64276
LOC399988	17062	0.00212185	1.57159
LOC400455	17092	0.00471001	-1.50263
LOC400948	17129	0.00119652	1.51104
LOC401098	17152	0.0145906	-1.77347
LOC402112	17239	0.00419804	-1.5698
LOC402221	17250	0.0292594	-1.74619
LOC440345	17356	0.000607429	-1.50813
LOC440704	17402	0.0414947	-1.62557
LOC440731	17404	0.000829998	1.59418
LOC441087	17465	0.00316325	-1.63923
LOC641805	17768	0.000371131	1.57833
LOC642947	18245	0.00759328	-1.53469
LOC643384	18437	0.00699344	1.51307
LOC643873	18637	0.0279437	-1.57095
LOC644250	18826	0.0153757	-1.94365
LOC644590	18985	0.00672094	1.63258
LOC644936	19154	0.0266315	-1.97394
LOC645166	19250	0.000314363	1.5576
LOC645430	19358	0.0242128	-1.63709
LOC645452	19373	0.00795601	-2.07547
LOC645691	19462	0.0219036	-1.71143
LOC645895	19528	0.00273283	-1.50681
LOC646996	19981	0.027481	-1.56869
LOC647030	19997	0.0344366	-1.69321
LOC647954	20300	0.00899206	1.55894
LOC648852	20544	0.00214393	-1.85078
LOC648921	20560	0.0193347	-1.73261
LOC650215	20920	0.000686318	-1.85534
LOC653086	21863	0.00463972	-1.56303
LOC653219	21935	0.000180832	1.57692
LOC653489	22040	0.0128937	-1.67654
LOC728620	22685	0.0251884	-1.60621
LOC728643	22695	0.0229663	-1.69553
LOC728732	22735	0.00924173	-1.82823
LOC728809	22772	0.00476726	-2.29057
LOC728903	22808	0.0130855	-1.91164
LOC729090	22877	0.00561005	-1.90967
LOC729120	22882	0.00241826	-2.11814
LOC729580	23067	0.000507224	2.18398
LOC729603	23076	0.00682806	-1.51586
LOC729608	23077	0.00670206	-1.50621
LOC729686	23107	0.0462922	-1.51341
LOC729692	23109	0.00980909	-1.51583
LOC729859	23166	0.000429362	1.79301
LOC729978	23208	0.00556222	-1.50337
LOC730313	23314	0.00721812	-2.36071
LOC730323	23317	0.00163023	1.54559
LOC730455	23349	0.000118493	1.67494
LOC731542	23467	0.0152207	-1.61695
LOC731895	23498	0.000194239	-2.13387
LOC791120	23566	0.00482436	1.58046
LOC81691	23567	0.00896867	-1.67619
LOC90586	23576	0.00971054	-1.95333
LOC90624	23577	0.014392	-1.53218
LONP1	23603	0.00084064	-1.75435
LPAR2	23618	0.00507616	1.56345
LPHN1	23627	0.00517453	1.63866
LPPR2	23637	0.00028643	1.82551
LRAP	23643	0.0167257	-1.7084
LRFN3	23653	0.00169026	1.7263
LRRC37B2	23712	0.0025206	-1.9532
LRRFIP1	23750	0.0174515	-1.60369
LSMD1	23786	0.000456115	1.98355
LTBP2	23798	0.00330248	1.64954
LY6E	23817	0.00525087	-1.52298
LYPLA2	23844	0.00302586	1.54006
LYRM7	23851	0.00408653	-1.58912
MAGED1	23919	0.00141005	1.65747
MAGT1	23935	0.0189213	-1.87475
MAK16	23938	0.00902451	-1.65211
MAP3K1	23983	0.0166862	-1.70167
MAP4K2	24003	0.00196729	1.61736
MAPK3	24023	0.00184866	1.6945
MARCKSL1	24054	0.00249163	1.88047
MARS	24061	0.00015135	-1.88457
MCART1	24118	0.00799711	-2.01472
MCM8	24143	0.00280213	-1.90092
MED16	24185	0.00154021	1.66824
METRN	24243	0.0071892	1.59085
MFAP2	24270	5.47e-06	1.73873
MFSD3	24288	0.000395028	1.70418
MGC16384	24330	0.0136403	-1.52117
MGC20983	24334	2.42e-05	1.74169
MGC26356	24342	0.00550976	-1.78139
MGC26718	24344	0.00315269	-1.80992
MGC39900	24374	0.00258992	1.54277
MGC70857	24407	0.00897871	1.50662
MGC71993	24411	6.51e-05	1.77025
MGP	24420	1.33e-06	-2.37781
MKX	25051	3.49e-05	-2.11209
MOSPD3	25164	0.000173602	1.63988
MPP1	25181	0.000111278	1.51927
MRPL28	25242	0.00290432	1.64925
MSX2	25351	0.00630877	-1.56423
MTFR1	25385	0.000350422	-1.69099
MTIF2	25394	0.00116211	-1.64466
MX1	25464	0.000243484	3.0411
MYBL1	25477	0.00688276	-1.95505
MYL6B	25520	5.3e-06	2.06805
MYL9	25522	0.000486444	2.02017
MYPOP	25570	0.00399663	1.6962
MZF1	25579	0.0101661	1.53764
N4BP2	25581	0.0123291	-1.70543
NARS	25638	0.00615859	-1.8295
NBPF8	25679	0.0330824	-1.77527
NCAPD2	25687	0.0117789	-1.54523
NCAPG	25689	0.0142911	-1.54723
NDE1	25756	0.00612952	-1.8854
NDRG3	25766	0.00202442	1.62324
NDUFA3	25778	0.000748526	1.59026
NEK2	25836	0.00504642	-1.81382
NEURL1B	25858	5.71e-05	-1.90457
NFIB	25884	0.00419197	-1.53306
NGEF	25907	0.00692225	1.50748
NLRP8	25998	0.0108545	-2.03419
NMB	26001	0.00118859	1.68772
NMD3	26003	0.0150561	-1.54558
NME3	26008	0.000606264	1.72304
NME4	26009	0.0001827	1.76037
NMU	26021	0.00349267	-1.71877
NOC3L	26030	0.0226293	-1.59537
NOL3	26040	0.00210579	1.63146
NOP56	26057	0.00842631	-1.5672
NOP58	26058	0.0120056	-1.64613
NOTCH3	26069	0.03504	1.59024
NPW	26128	0.000507164	1.63647
NR1H2	26140	0.0023638	1.51847
NRGN	26174	0.00905075	1.50778
NRSN2	26186	0.000584745	1.73397
NT5C2	26214	0.0067347	-1.6038
NT5DC2	26218	0.00121539	1.75519
NTAN1	26223	0.000697245	1.69212
NUBPL	26246	0.0215303	-1.63468
NYNRIN	26329	0.00162626	1.57694
OAS1	26333	4.03e-05	1.52294
OAS3	26335	0.000821956	1.58431
ODAM	26358	0.0012418	1.58535
OIP5	26383	0.00904445	-1.57329
OLFML2A	26393	0.00935022	1.51849
ORAI3	26817	0.00318726	1.51498
ORMDL3	26829	0.000118078	1.64517
PAF1	26959	0.00106133	1.57968
PAGE4	26969	9.83e-06	1.73133
PALM	26985	0.000256351	1.76064
PAPSS2	27011	0.0018577	-2.00071
PBXIP1	27079	0.00218469	1.63588
PCDHB2	27132	0.000917409	1.73243
PCK2	27174	1.4e-05	-2.7872
PCOLCE	27186	0.000468801	1.52981
PDE4C	27237	0.0156735	-1.70924
PDE8B	27250	0.000188402	-1.76221
PEA15	27309	0.0015626	1.61978
PEPD	27327	0.00315165	1.63482
PER2	27329	0.000215982	-1.6098
PFAS	27354	0.0257254	-1.5118
PFKFB4	27363	0.0203459	1.52718
PGCP	27388	0.00191102	1.78381
PGM1	27399	0.0017961	1.75666
PGRMC2	27409	0.00787333	-1.53827
PHGDH	27446	7.8e-05	-1.92983
PHPT1	27465	0.00153142	1.61795
PHTF1	27467	0.000187057	1.5314
PIF1	27491	0.00918802	-1.50314
PIGZ	27513	0.000539029	1.80606
PIM2	27537	0.00852245	1.51585
PIP4K2C	27549	0.0119307	1.51067
PIP5K2B	27554	0.000836771	-1.8985
PITPNM1	27566	0.0102496	1.5362
PKIA	27592	0.00258112	-1.92218
PLA2G4F	27625	0.00695839	1.5604
PNPLA6	27799	0.00353681	1.53058
PNPT1	27803	0.00434624	-1.68135
POFUT1	27811	0.00956049	-1.62513
POLD4	27823	0.00332628	1.60537
POLR2L	27858	0.000206155	1.64954
POMGNT1	27878	0.0388903	1.50671
PPA2	27926	0.0236474	-1.57659
PPAP2A	27929	0.00312212	1.57847
PPARBP	27937	0.0428628	-1.52381
PPDPF	27947	0.0220107	1.51977
PPIC	27963	0.00187713	1.57273
PPM1M	27986	0.00170656	1.59431
PPP4R4	28050	0.009582	-1.54605
PRAF2	28068	0.000173706	2.11516
PRAME	28071	0.000349106	1.71168
PRMT3	28200	0.00481425	-1.73588
PRR11	28255	0.00217994	-1.67576
PRRX2	28286	0.000953869	1.80202
PRSS16	28289	0.00625498	1.56272
PSCD1	28318	0.0130405	1.53605
PSEN2	28327	0.00826316	1.50665
PSMB10	28353	0.000764508	1.84745
PSMD10	28371	0.000512106	1.72643
PSMD12	28373	0.00189166	-1.59798
PSME1	28384	0.00109932	1.64409
PSPH	28397	0.016511	-1.51394
PTGDS	28424	0.000147732	1.87802
PTGER3	28427	5.97e-05	-1.83364
PTGES	28429	4.42e-05	2.12065
PTGES3	28431	0.0304315	-2.05631
PTOV1	28453	0.000452966	1.95568
PTPLAD2	28460	0.0143553	-1.76926
PTRF	28504	0.000297567	2.11538
PTS	28507	0.00719356	1.54934
PYCR1	28549	0.00497153	-1.58335
PYGL	28555	0.0032694	-1.52019
QRFPR	28571	0.0156212	-1.85993
RAB18	28597	0.00909385	-1.511
RAB1B	28600	0.0340105	1.51885
RAB5B	28644	0.00570455	1.5288
RABAC1	28657	0.000898149	1.74712
RAD21	28679	0.0170986	-1.60757
RAG1AP1	28703	0.000414278	1.68563
RBM35A	28838	0.0010629	-1.52072
RBMX	28859	0.00516739	-1.51897
RBPMS2	28881	0.00273834	1.72177
RERG	28952	0.00357496	-1.77127
RGL2	29008	0.000888427	1.50624
RGS11	29026	0.00016293	1.82978
RGS19	29033	0.000364657	1.78917
RHBDD2	29051	0.000646695	1.65106
RHBDL2	29056	0.0212384	-1.54639
RHOG	29073	0.00903365	1.53046
RIC8A	29089	0.00185803	1.67717
RING1	29112	0.00385215	1.53233
RIT1	29125	0.0015607	1.59771
RMND1	29136	0.0153825	-1.56067
RNASEH1	29156	0.0101158	-1.60937
RND2	29165	0.00013121	1.81896
RNY3	29286	0.0162967	-1.51823
RNY5	29288	2.36e-05	1.81247
RPL12P6	29342	0.0239496	-1.50254
RPL14	29347	0.0164772	-1.54904
RRAS	29479	0.00105012	1.50534
RTN2	29531	0.00210379	1.67188
S100A13	29583	0.000228055	1.68992
S100A4	29588	7.55e-06	2.94071
S100A9	29595	0.000650618	-1.59911
SAMD9	29636	0.000566378	1.65549
SAP130	29641	0.00276467	1.51937
SAP30	29643	0.00415307	-1.75876
SARS	29654	0.000696193	-1.67784
SAT1	29661	0.000376575	-1.82605
SBDS	29667	0.0424075	-1.51274
SCAMP5	29684	0.00279384	1.50729
SCO2	29768	0.000373223	1.50537
SELENBP1	29865	0.00121581	1.56203
SEMA3C	29878	0.00460423	-2.07659
SEMA3E	29880	0.0195338	-1.58413
SEMA4F	29887	0.00291591	1.65389
SEPX1	29926	0.000830312	1.86185
SERTAD4	29981	0.00817269	-1.55272
SGCE	30067	0.00159182	1.69682
SGK	30072	3.26e-05	1.77653
SGK1	30073	0.000145059	1.68771
SH3RF2	30124	0.00269	-1.56225
SHCBP1	30139	0.0149442	-1.52445
SHMT2	30151	8.34e-05	-1.8536
SHROOM4	30162	0.011426	-1.79634
SIGIRR	30170	5.5e-05	1.5827
SILV	30190	5.63e-05	2.28211
SIPA1L2	30198	0.000285063	-1.60848
SIX5	30219	0.00204539	1.5041
SLC25A1	30343	0.000733548	1.57359
SLC25A22	30357	0.000497696	1.62448
SLC25A4	30376	4.47e-05	2.04319
SLC26A6	30393	0.00018152	1.51872
SLC29A4	30409	0.00040074	1.74178
SLC35B2	30448	0.0042289	1.62786
SLC38A1	30473	0.00223693	-2.26978
SLC38A2	30476	0.0222042	-1.6687
SLC44A4	30510	0.00803056	-1.51839
SLC45A3	30514	0.000310065	1.54639
SLC4A2	30526	0.000473149	1.9707
SLC7A10	30566	8.07e-05	1.70205
SLC8A2	30581	0.00101931	1.53497
SMA4	30635	0.00732293	-1.56407
SMARCD3	30660	2.17e-05	1.63856
SMC4	30666	0.0115785	-1.52046
SNAP47	30718	0.00394987	1.54752
SNAPC3	30722	0.00263219	1.73029
SNORD4A	30963	0.00133272	-1.64273
SNORD80	31003	0.00517126	-1.79871
SNTB1	31048	0.000882938	-1.5289
SPAG4	31160	0.000859222	1.5998
SPRED2	31278	0.000255877	-1.63859
SPRY2	31293	0.0135546	-1.65177
ST14	31404	0.00279633	1.6026
ST6GAL1	31414	0.00137998	-1.55081
ST6GALNAC4	31419	0.000160436	1.50656
ST6GALNAC6	31421	4.89e-05	1.92159
STAG3L2	31443	0.00778888	-1.55359
STAT1	31463	0.0029081	1.6589
STAT2	31464	0.0183543	1.56526
STIL	31483	0.022854	-1.53099
STX8	31553	0.00299689	1.51711
SULF1	31574	0.00135414	-1.7733
SULF2	31575	0.00117514	-1.65897
SUSD2	31611	0.000910159	1.76043
SVOPL	31628	2.49e-05	1.74985
SYCP2	31636	0.0311333	-1.56821
TAF10	31719	0.000544494	1.69196
TARS	31766	0.00531556	-2.17101
TCEA1	31883	0.00379221	-1.51037
TCTA	31937	0.000722135	1.56712
TDP1	31951	0.00685516	-1.62486
TDRD1	31952	0.00377496	-1.70441
TIMP1	32151	0.00111068	1.67099
TIMP2	32152	0.00569314	1.52561
TLCD1	32172	0.000111448	1.58494
TM7SF2	32209	0.000265115	1.84003
TMC4	32222	0.00402576	1.62383
TMC6	32224	0.00521895	1.58506
TMEM106A	32257	0.00814387	-1.99117
TMEM115	32266	0.000732773	1.5815
TMEM120A	32271	0.000560121	1.83605
TMEM137	32292	0.0053632	-1.87951
TMEM17	32336	0.00590392	-1.83163
TMEM179B	32348	0.00157118	1.65192
TMEM19	32365	0.00766994	1.54201
TMEM2	32378	1.07e-06	2.05612
TMEM219	32399	0.0038547	1.6375
TMEM48	32432	0.0155574	-1.51905
TMEM51	32437	0.00463359	1.50981
TMEM98	32489	0.000249103	1.92352
TMSL3	32521	0.0133289	-1.98458
TNNC1	32586	2.33e-07	2.39875
TOMM70A	32629	0.012613	-1.50111
TOP2A	32635	0.00285202	-1.6103
TOP3A	32637	0.0069645	-1.58341
TOPBP1	32639	0.00435286	-1.55125
TP53AP1	32653	0.000153468	1.82716
TP53I13	32657	0.00180607	1.5464
TP53I3	32658	0.000379578	-1.58579
TP53INP2	32660	0.000160441	1.92601
TP63	32665	0.00180871	-1.72457
TP73L	32667	0.000715445	-1.8307
TPST1	32700	0.0014357	1.73135
TPX2	32705	0.00602426	-1.52393
TRIB3	32759	8.12e-07	-3.29023
TRNP1	32853	0.00776255	1.51801
TSPAN3	32935	0.00412019	1.60845
TSPAN33	32938	0.00136726	1.52514
U1SNRNPBP	33157	0.000249906	1.56363
UBA7	33172	0.000724698	1.50908
UBE2C	33188	0.000882236	-1.52361
UBE2L6	33207	0.000555682	1.5708
UBTD1	33252	0.001915	1.65086
UBXN2A	33261	0.00120394	1.50251
UBXN6	33264	0.00076287	1.60711
UHRF1BP1	33319	0.00588303	-1.7959
ULK3	33328	0.00255072	1.5916
UNC119	33333	0.00421412	1.63996
UPK2	33370	1.95e-05	1.90751
UQCRFS1	33382	0.000108168	1.92342
USP49	33446	0.0095384	-1.9867
VANGL2	33488	0.000252684	1.59748
VCP	33508	0.0085185	1.567
WARS	33630	0.00101794	-1.54153
WDR51A	33700	0.0112975	-1.58032
WDR51B	33701	0.014829	-1.61251
WDR73	33723	0.0341578	-1.54918
WDR75	33725	0.0128439	-1.50506
WDSOF1	33742	0.0362745	-1.66787
WFS1	33762	0.00160074	1.53588
WNT3A	33795	6.64e-05	1.74117
XAGE1	33825	0.000327918	1.62191
XAGE1A	33826	0.00013259	1.55028
XPNPEP3	33863	0.0333706	-1.51802
XPOT	33869	0.000818284	-1.97745
XRCC2	33872	0.00603008	-1.80669
YPEL4	33912	1.23e-05	1.57782
ZDHHC12	34025	0.00801309	1.60682
ZFP36L1	34072	0.0135066	-2.0205
ZNF14	34156	0.00613926	-1.95548
ZNF165	34168	0.0023364	-1.50459
ZNF217	34201	0.0128019	-1.63883
ZNF223	34206	0.0212276	-1.67329
ZNF26	34232	0.00119905	-1.62746
ZNF281	34250	0.0077202	-1.58922
ZNF385A	34311	0.0124297	1.57104
ZNF394	34316	0.0106299	-1.88693
ZNF428	34338	0.000670662	1.54687
ZNF430	34341	0.00744573	-1.67897
ZNF462	34364	0.0155052	-1.53713
ZNF483	34375	0.00187498	-1.51794
ZNF486	34378	0.0104009	-1.83709
ZNF549	34426	0.0250767	-1.73639
ZNF558	34434	0.00719474	-1.52783
ZNF562	34438	0.00153738	-1.51109
ZNF652	34511	0.00330458	-1.61866
ZNF682	34538	0.00397731	-1.90685
ZNF69	34544	0.0139603	-1.62153
ZNF738	34575	0.0349117	-1.94113
