# Supplementary material for: Prolactin-Induced Protein (PIP) Regulates Proliferation of Luminal A Type Breast Cancer Cells in an Estrogen-Independent Manner
Source: PLoS One. 2013 Jun 3;8(6):e62361. doi: 10.1371/journal.pone.0062361 (PMC3670933; doi:10.1371/journal.pone.0062361)
Supplement: Table S3 — Day 1 1.5 fold repressed 293 genes. (XLS) [file pone.0062361.s004.xls]

## Sheet: Sheet1
Name	Fold change
SHISA2	-3.48288
IGFBP5	-3.44104
SERPINA6	-3.09464
LIN28	-2.81695
INHBB	-2.59288
ACOX2	-2.58221
FBXO32	-2.52402
FJX1	-2.45607
MCM5	-2.3158
MGC87042	-2.29259
SASH1	-2.28516
RRM2	-2.28341
SRM	-2.25437
E2F2	-2.23702
TRPV6	-2.23079
PRAGMIN	-2.21521
SLC1A5	-2.21242
PIP	-2.2108
SPDEF	-2.20912
PLEKHF1	-2.19779
OKL38	-2.16304
MYB	-2.16058
FLJ23152	-2.1542
PCP4	-2.14262
CXCL12	-2.13547
IER3	-2.11773
OLR1	-2.11105
TGFB3	-2.10549
EPHA4	-2.1036
STC2	-2.09356
CABLES1	-2.07804
TNNI2	-2.07604
RND3	-2.06846
CLDN1	-2.06721
UHRF1	-2.04758
MYC	-2.03574
LOC729779	-2.03538
PRLR	-2.01594
JUN	-2.00852
C1ORF64	-2.00595
ABCC11	-2.00523
DKFZP761P0423	-1.99644
SOX9	-1.99384
KRT23	-1.98908
MCM4	-1.98496
TNFRSF21	-1.97373
PHLDA1	-1.95991
AZGP1	-1.9588
TTF2	-1.95632
FAM65C	-1.93392
SLC7A1	-1.93168
NOLC1	-1.92832
CMTM7	-1.92284
C10ORF2	-1.92163
FLNB	-1.91736
PKMYT1	-1.90987
ZFP36L2	-1.90807
MAP6D1	-1.90288
RNF144B	-1.8965
ARHGDIB	-1.88804
S100P	-1.87853
SDC1	-1.87432
PUS1	-1.87321
GINS2	-1.87284
KRT15	-1.86858
C10ORF81	-1.8588
LOC85390	-1.85777
HES1	-1.85717
BHLHB2	-1.85525
DKC1	-1.84783
RRS1	-1.84519
CITED2	-1.84422
PUS7	-1.84359
SEMA6A	-1.83645
DCTPP1	-1.83351
GNG11	-1.8319
LOC100134304	-1.83009
RPL22L1	-1.82623
WIPI1	-1.82432
HS.388347	-1.82032
IRF2BP2	-1.82027
SLC7A5	-1.81276
MIR1282	-1.8078
PFKFB3	-1.80443
C11ORF82	-1.80059
PSAT1	-1.80047
HS.356079	-1.79762
EPAS1	-1.79357
KYNU	-1.7933
ASNS	-1.7882
KCNK2	-1.78523
VAV3	-1.78453
AGR3	-1.78401
C1ORF41	-1.783
TRIP13	-1.77769
C9ORF91	-1.77347
ECE2	-1.77273
TBL1XR1	-1.77046
TOR3A	-1.76761
CDC45L	-1.75822
PPRC1	-1.75817
MTHFD1L	-1.75214
SRPRB	-1.74955
POLA2	-1.74866
FLII	-1.74727
IER5	-1.74298
PMM2	-1.74094
HJURP	-1.74089
VTCN1	-1.73437
GRPR	-1.73214
C9ORF140	-1.73067
ZNF239	-1.73029
COMTD1	-1.72604
POLE2	-1.72603
DUSP5	-1.72541
MT2A	-1.72434
LOC85389	-1.72333
IGFBP4	-1.71943
LOC100129104	-1.71822
HEY2	-1.71539
KNTC1	-1.71225
KIAA0664	-1.70803
IRX2	-1.70738
ISG20L1	-1.70715
KCNF1	-1.70381
TRIM27	-1.6977
MLPH	-1.69687
TMEM138	-1.69642
CD24	-1.69534
DLL1	-1.69473
C17ORF53	-1.6928
RARRES3	-1.69182
LOC100133489	-1.69124
TSKU	-1.68633
C16ORF75	-1.68595
KIAA0020	-1.68592
ODZ3	-1.68227
RRP12	-1.67541
EMG1	-1.6744
LRP8	-1.67298
NRIP1	-1.67238
CTPS	-1.66955
PGR	-1.6671
CDCA8	-1.66658
TOMM40	-1.65817
NXT1	-1.65558
GNL3	-1.65447
WDR4	-1.65328
CEBPB	-1.65295
INPP4B	-1.64633
FAM84B	-1.64526
SLC11A2	-1.64303
JAK1	-1.64278
FBXO5	-1.63973
WEE1	-1.63895
LRRN3	-1.63817
MCM2	-1.63564
RABEP1	-1.63531
RFC3	-1.63361
PLK2	-1.63126
GART	-1.63082
ARHGEF6	-1.6301
CDC25A	-1.62925
WWC3	-1.62806
TRIB1	-1.6274
BAMBI	-1.62293
CCDC86	-1.62268
CDCA5	-1.62207
SERPINA3	-1.62118
MCM7	-1.61407
WDR76	-1.61009
CKAP2L	-1.60705
FZD4	-1.60659
P8	-1.60651
C7ORF68	-1.60229
UCK2	-1.59967
NOP16	-1.59882
JPH1	-1.59817
ANGPT1	-1.59207
EXO1	-1.59144
C7ORF40	-1.59023
SLC3A2	-1.59014
HNRNPA1	-1.58981
SCUBE2	-1.58799
PIGW	-1.58695
RFC4	-1.58369
TOB1	-1.58348
HS.434957	-1.58231
ATAD3A	-1.58214
BARD1	-1.58153
LOC388796	-1.58143
OGFOD1	-1.58085
ABCC12	-1.58082
GRWD1	-1.57751
PRIM1	-1.57697
ST3GAL1	-1.57651
THOP1	-1.5759
STEAP1	-1.57504
PAK1IP1	-1.57451
C19ORF48	-1.57404
KLF6	-1.57363
PBX1	-1.57305
AMD1	-1.57284
THBS1	-1.57284
METTL1	-1.5724
RCAN1	-1.57002
KRT8	-1.56724
PRKAR1B	-1.56718
CCNE2	-1.56667
TMEM109	-1.56613
C16ORF74	-1.56467
FAM83D	-1.56422
DLX5	-1.56408
ASCL2	-1.56239
ZMYND19	-1.56117
BOP1	-1.56035
MATN3	-1.56006
LPAR1	-1.5591
CIRH1A	-1.55767
HS.553187	-1.55763
DNPEP	-1.5574
ANKRD57	-1.55707
SOX13	-1.5565
SLC9A2	-1.55409
C1ORF128	-1.55246
STC1	-1.55069
ICAM3	-1.54885
ADM	-1.54858
TNS3	-1.54849
POLR1E	-1.5456
CDT1	-1.54509
IFRD2	-1.54252
YARS	-1.54246
CA12	-1.54195
POLR2D	-1.54141
MRTO4	-1.54048
PGM2	-1.54018
HSPC111	-1.53998
ESR1	-1.53996
EHF	-1.53921
MOSC1	-1.53915
URB2	-1.53884
HS.25892	-1.5383
ACOT4	-1.53814
SIPA1	-1.53751
C1ORF112	-1.53699
DHCR24	-1.53608
RRP7A	-1.53535
HS.570988	-1.53423
PXK	-1.53304
GRIK4	-1.53282
LRPPRC	-1.53171
MCEE	-1.53134
POLE	-1.53093
HS.25318	-1.53051
CITED4	-1.52925
ITPRIPL2	-1.52918
UNG	-1.52847
SHRM	-1.52796
IMP4	-1.5279
XPO5	-1.52659
HMGCS2	-1.52519
SLC29A1	-1.52478
ENC1	-1.52417
NUPR1	-1.52408
LOC644330	-1.52167
SNHG1	-1.51948
HRASLS3	-1.51807
DTL	-1.51703
POLQ	-1.51633
MTHFD2	-1.51544
NP	-1.51526
FHL2	-1.51156
LRIG1	-1.51015
GFRA1	-1.50987
C1ORF135	-1.50855
SERINC2	-1.50786
MCM3	-1.50778
BCAR3	-1.50728
PTGER4	-1.50682
VGF	-1.5062
UTP14A	-1.5049
CEBPG	-1.50467
OLFM1	-1.50441
AGR2	-1.50415
ZNF503	-1.50367
MYH9	-1.50144
PGAM5	-1.50097
SLC5A6	-1.50084
H19	-1.50066
FAM44B	-1.50041
FAM129B	-1.50037
TYMS	-1.5002
